# Supplementary material for: Prevalence of hallux valgus in the general population: a systematic review and meta-analysis
Source: J Foot Ankle Res. 2010 Sep 27;3:21. doi: 10.1186/1757-1146-3-21 (PMC2955707; doi:10.1186/1757-1146-3-21)
Supplement: Additional file 1 — Search syntax used for electronic databases. [file 1757-1146-3-21-S1.XLS]

## Sheet: Sheet1
Additional file 1 - Search syntax used for electronic databases
Medline
Hallux valgus/ OR Metatarsophalangeal Joint/ OR Foot deformities/ OR Foot Diseases/
bunion$.ab,ti. OR (hallux adj5 valgus).ab,ti. OR (hallux adj5 abduct$).ab,ti. OR ((great adj5 toe) AND (deform$ or valgus or deviat$)).ab,ti. OR (foot AND deformit$).ab,ti. OR (foot problem$).ab,ti. OR chiropod$.ab,ti.
AND
Cross-Sectional Studies/ OR Case-Control Studies/ OR Prospective Studies/ OR Questionnaire$/ OR Health surveys/ OR Prevalence/ OR Risk Factors/ OR Odds Ratio/
(questionnair$ or survey or prevalence or incidence or risk$ or factor or associat$ or relationship$ or correlat$ or etiolog$ or aetiolog$ or caus$ or develop$ or predispos$ or demograph$).ab,ti.
Embase
Search publications from All Years
(Map terms not exploded) "Hallux valgus"
(Keyword search: ab,ti) bunion* OR "hallux *5 valgus" OR ("great *5 toe" AND (deform* or valgus or deviat*))
AND
(Map terms not exploded) Questionnaire OR "Health survey" OR "Population Research" OR Epidemiology OR Prevalence OR Demography OR Etiology OR "Risk factor" OR Odds-Ratio OR "Disease Association"
(Keyword search: ab,ti) questionnair* or survey or prevalence or incidence or risk* or factor or associat* or relationship* or correlat* or etiolog* or aetiolog* or caus* or develop* or predispos* or demograph*
CINAHL
MH Hallux valgus OR MH Metatarsophalangeal joint OR MH Foot deformities OR MH Foot diseases
bunion* OR (hallux N5 valgus) OR (hallux N5 abduct*) OR ((great N5 toe) AND (deform* or valgus or deviat*)) OR (foot AND deformit*) OR "foot problem*"
AND
MH Cross Sectional Studies OR MH Case Control Studies OR MH Prospective Studies OR MH Questionnaires OR MH Surveys OR MH Prevalence OR MH Risk Factors OR MH Odds Ratio OR MH Descriptive Statistics
questionnair* or survey or prevalence or incidence or risk* or factor or associat* or relationship* or correlat* or etiolog* or aetiolog* or caus* or develop* or predispos* or demograph*
