# Supplementary material for: Prevalence of hallux valgus in the general population: a systematic review and meta-analysis
Source: J Foot Ankle Res. 2010 Sep 27;3:21. doi: 10.1186/1757-1146-3-21 (PMC2955707; doi:10.1186/1757-1146-3-21)
Supplement: Additional file 2 — Selected characteristics of papers included in systematic review [4,5,9-11,15-40,42-87]. [file 1757-1146-3-21-S2.XLS]

## Sheet: Sheet1
Additional file 2 - Selected characteristics of papers included in systematic review
Study ID	Country (Region)	Sample Characteristics	Sample Size	Study Methodology	Notes	Reference Number
Adams (1991)	USA (national)	Civilian non-institutionalized population of the US; 46,476 households; continuous national sampling throughout 1990	119631	Interview; self-reported bunions		[32]
Adams (1999)	USA (national)	Civilian non-institutionalized population of the US; 24,371 households; continuous national sampling throughout 1996	63402	Interview; self-reported bunions		[10]
Al-Abdulwahab (2000)	Saudi Arabia (Riyadh)	Volunteers with no known foot problems; King Saud University	100	Clinical examination; HV diagnosed using goniometer (HV angle >20 degrees)		[45]
Anonymous (1977)		Same sample as Wilder (1980)			a	[46]
Badlissi (2005)		Same sample as Dunn (2004)			a	[47]
Black (1987)	USA (Florida)	Adults aged 65+; participants from the Dunedin Program	733	Questionnaire; self-reported bunions		[48]
Brodie (1988)	UK (Wessex region)	All ages; random sampling from electoral register	700	Clinical examination; HV diagnosed present/absent		[33]
Cartwright (1986)	UK (England)	Adults aged 65+; random sampling from electoral register	543	Interview (n=543); self-reported bunions; Clinical examination (n=382); HV diagnosed present/absent		[17]
Chaiwanichsiri (2009)	Thailand	Elderly aged 60-80; independent living in urban areas of Bangkok	213	Clinical examination; HV diagnosed using Manchester Scale		[40]
Cho (2009)	Korea	Adults aged 40-69; selected from Korean Health & Genome Study cohort	563	X-ray examination; HV diagnosed if HV angle >15 degrees		[49]
Clarke (1969a)	UK (England & Wales)	Adults aged 21+; random sampling from electoral register	1095	Interview; self-reported bunions	c	[34]
Clarke (1969b)	UK (England & Wales)	Households from main sample were asked if any persons aged 16-20 living there	58	Interview; self-reported bunions	b,c	[34]
Cole (1959)	USA	School children	1080	Clinical examination; HV diagnosed present/absent		[50]
Conrad (1977)	USA (Wisconsin)	Senior citizens in Milwaukee County attending foot education program	377	Clinical examination; HV diagnosed present/absent		[51]
Craigmile (1953a)	UK (Middlesex)	Factory employees	358	Clinical examination; HV diagnosed present/absent	c	[23]
Craigmile (1953b)	UK (Middlesex)	School children	12765	Clinical examination; HV diagnosed present/absent	c	[23]
Craigmile (1953c)	UK (Middlesex)	Children attending one welfare centre and one school in the Middlesex area	164	Clinical examination; HV diagnosed present/absent	c	[23]
Cramer (2008)	Military base in Southwest Asia	Air Force, Air Force Reserve & Air National Guard members, deployed to a base in Southwest Asia during March-May 2003	341	Questionnaire; self-reported bunions		[52]
Crawford (1995)	UK (Northern Ireland)	Adults aged 75+ living in the community; received podiatry treatment at the time of the study	128	Clinical examination; HV diagnosed present/absent		[53]
Dawson (2002)	UK (Oxford)	Women aged 50-70; sample taken from GP register	96	Clinical examination; HV diagnosed present/absent		[54]
Denvir (1972)	UK (Scotland)	School children from 84 primary schools in Stirlingshire; referred to a School Foot Health Service	32245	Clinical examination; HV diagnosed present/absent		[55]
Dunn (2004)	USA (Massachusetts)	Adults aged 65+ living in the community; random sampling from Medicare beneficiary & town census list (Feet First Study)	784	Clinical examination; HV diagnosed present/absent		[56]
Durman (1957a)	USA	Industrial workers reporting no foot problems	178	X-ray examination; HV diagnosed present/absent	c	[30]
Durman (1957b)	USA	Patients presenting to orthopedic specialist with foot complaints	395	X-ray examination; HV diagnosed present/absent	c	[30]
Ebrahim (1981)	UK (Nottingham)	Elderly hospital inpatients in four hospital wards	100	Clinical examination; HV diagnosed present/absent		[57]
Elton (1986)	UK (North Manchester)	Adults aged 65+; recruited from GP register	1153	Interview (n=154); self-reported HV; Clinical examination (n=999); HV diagnosed present/absent		[58]
Emslie (1939)	UK (London)	Toddlers at Woolwich Toddlers' Clinic	281	Clinical examination; HV diagnosed present/absent		[59]
Enwemeka (1984)	Nigeria (Port Harcourt)	School students aged 2-30; from 12 randomly selected schools	3144	Clinical examination; HV diagnosed using goniometer (HV angle >10 degrees)	b	[60]
Evans (1991)	USA (Arizona)	Non-diabetic outpatients aged 70-90 years at Tucson Veterans Administration Medical Centre; data from control group only	79	Clinical examination; HV diagnosed present/absent		[61]
Frey (1993)	USA	Women aged 20-60; orthopedic patients	356	Clinical examination; HV diagnosed present/absent		[62]
Fridland (1960)	Russia (Moscow)	Available cadaveric material	119	Cadaver study; HV diagnosed present/absent		[24]
Garrow (2004)	UK (Manchester)	Adults aged 18-80; random sampling from 2 GP registers	3047	Questionnaire; self-reported (subjects provided with definition of bunion/hallux valgus)		[35]
Greenberg (1994)	USA	Adults aged 18+; BrimmComm Survey (1992)	1003	Interview; self-reported bunions		[63]
Greenberg (1993)		Same sample as Adams (1991)			a	[64]
Harris (1947)	Canada	Army recruits presenting to Reception Centre	3619	Clinical examination; HV diagnosed present/absent		[65]
Helfand (1963)	USA (Philadelphia)	Adults aged 60+ living in the community; recruited from Adult Recreation Centre; District Health Centre; Podiatry Clinic	465	Interview; self-reported bunions ; Clinical examination; HV diagnosed present/absent		[18]
Helfand (1967)	USA (diverse geographic locations)	Adults aged 45+; patients from 18 podiatry practices	900	Interview; self-reported bunions; Clinical examination; HV diagnosed present/absent	b	[66]
Helfand (1969)	USA (Philadelphia)	Adults aged 65+; Residents of South Mountain Geriatric Center	551	Interview; self-reported bunions ; Clinical examination; HV diagnosed present/absent		[19]
Helfand (2004)	USA (Philadelphia)	Adults aged 65+; patients presenting to the Podogeriatric Assessment Centre	1000	Interview; self-reported bunions; Clinical examination; HV diagnosed present/absent		[20]
Helfand (1998)	USA (Philadelphia)	Patients at 32 regional senior centers in Philadelphia	417	Interview; self-reported bunions; Clinical examination; HV diagnosed present/absent		[21]
Helfand (1996)	USA (Philadelphia)	Elderly members of 8 regional senior centers	88	Interview; self-reported bunions; Clinical examination; HV diagnosed present/absent		[22]
Horvath (1980)	Germany	Elderly patients	680	X-ray examination; HV diagnosed present/absent		[67]
Huang (2006)	China (Liaoning province)	Medical students at Da Lian University	319	Clinical examination; HV diagnosed using footprint (angle of hallux >20 degrees)		[68]
Hughes (1990)	UK (London)	Volunteers with no foot problems needing treatment	160	Clinical examination; HV diagnosed present/absent		[25]
Hung (1985)	Hong Kong	Adults aged 65+; hospital inpatients admitted to geriatric or orthopedic wards with problems unrelated to feet	166	Clinical examination; HV/bunion diagnosed using protractor (HV angle ≥20 degrees)		[69]
Jerosch (1998)	Germany	School children aged 10-13 from two schools	345	Clinical examination; HV diagnosed using footprint (angle of hallux >10 degrees)		[70]
Jones (1992)	USA (WA)	Patients presenting to an Army Medical Centre Podiatry Clinic	161	Clinical examination; HV diagnosed present/absent		[31]
Keegan (2002)	USA (California)	Adults aged 45+; sampled from six medical centers; data from control group only	1913	Interview; self-reported bunions or "lateral deviation of the big toe" with pictures shown to subjects	b	[44]
Kemp (1984)	UK (London)	School children	205	Clinical examination; HV diagnosed present/absent		[71]
Kilmartin (1991)	UK	School children aged 10 yrs	6000	Three methods used: x-ray examination (HV angle >14.5 degrees); clinical examination using finger goniometer (HV angle >15 degrees); and HV diagnosed clinically as present/absent		[72]
Leveille (1998)	USA (Maryland)	Women aged 65+ with functional disability (Women's Health & Ageing Study)	990	Clinical examination; HV diagnosed present/absent		[73]
Levy (1992)		Same sample as Adams (1991)			a	[74]
Maclennan (1966)	New Guinea (Tekin Valley)	Entire census population	1256	Clinical examination; HV diagnosed present/absent; also classified slight/moderate/severe		[36]
Mahrle (1965)	USA (Nebraska)	52 households	184	Interview; self-reported bunions		[75]
Marr (1998)	Australia (NSW)	Underground coal miners from 15 coal mines in NSW	400	Clinical examination; HV diagnosed present/absent		[37]
Marr (1985)	Australia	School children from all grades	191	Interview; self-reported bunions; Clinical examination; bunions diagnosed present/absent		[76]
Mays (2005)	UK	Adult skeletal remains from three excavation sites	239	Skeletal remains; HV diagnosed based on bone and joint changes		[26]
Menz (2001a)	Australia	Adults aged 75+ living in the community; taking part in a larger falls prevention study	135	Clinical examination; HV diagnosed as mild/moderate/severe		[11]
Menz (2001b)		Same sample as Menz (2001a)			a	[5]
Menz (2005)		Same sample as Menz (2001a)			a	[4]
Menz (2006)		Same sample as Menz (2007)			a	[41]
Menz (2007)	Australia (Melbourne)	Adults aged 62+; recruited from retirement village & university health sciences clinic	292	Clinical examination; HV diagnosed using Manchester Scale		[42]
Merrill (1967)	USA (Minnesota)	Nursing home residents	1101	Clinical examination; HV diagnosed present/absent		[77]
Morris (1978)	UK (Scotland)	Geriatric and psychiatric hospital in-patients from six hospitals	741	Clinical examination; HV diagnosed present/absent		[27]
Muehleman (1997)	USA	Cadaveric material	50	Cadaver study; HV diagnosed present/absent		[28]
Munro (1998)	Australia (NSW)	Adults aged 65+ living in the community; residences selected at random from telephone directory	128	Questionnaire; self-reported bunions		[78]
Nancarrow (1999)	Australia (QLD)	Adults aged 18+; residing in rural SE QLD	600	Interview; self-reported bunions		[38]
Oppel (1984)	Germany	School students aged 6-18	4372	X-ray examination; HV diagnosed if HV angle >10 degrees		[79]
Podrushniak (1980)	Russia	Not reported	1082	X-ray examination; HV diagnosed present/absent		[80]
Robbins (1996a)	USA (Cleveland)	Homeless persons attending foot screening	51	Clinical examination; HV diagnosed present/absent	c	[15]
Robbins (1996b)	USA (Cleveland)	Homeless persons attending foot screening	30	Clinical examination; HV diagnosed present/absent	c	[15]
Robinson (1989)	Australia (SA)	Residents from two residential/nursing home complexes: Aldersgate Village and Murray Mudge	454	Clinical examination; HV diagnosed present/absent		[81]
Roddy (2008)	UK (Nottingham)	Adults >30 yrs old; patients recruited from two GP registers	3868	Questionnaire; self-reported HV based on five line-drawings depicting varying degrees of HV		[9]
Saez Aldana (1999)	Argentina (La Rioja)	Control group only; sampling not reported	152	Clinical examination; HV diagnosed present/absent		[82]
Schank (1977)	USA (Wisconsin)	Adults aged 60+ living in the community; sourced through a large urban senior center	125	Interview; self-reported bunions		[83]
Schnitzer (1974)	USA (Illinois)	Navy recruits presenting to a Podiatry Clinic	14470	Clinical examination; HV diagnosed present/absent		[84]
Scott (2007)	Australia (VIC)	Elderly group recruited from research database; young group recruited from students at La Trobe University	100	Clinical examination; HV diagnosed using Manchester Scale		[43]
Shine (1965)	St Helena Island (South Atlantic)	Census population aged >5 yrs; barefoot n=1901; shod n=1614	3515	Clinical examination; HV diagnosed using protractor (HV angle >15 degrees); also classified as grade 1, 2, or 3		[39]
Sim-Fook (1958)	Hong Kong	Two populations: barefoot fishing population & shoe-wearing patients admitted to Queen Mary Hospital	225	Clinical examination; HV diagnosed present/absent		[29]
Smetisko (1989)	Serbia	Adolescents; sampling not reported	100	X-ray examination; HV diagnosed present/absent		[85]
Spahn (2004)	Germany	School students; 9th grade	2368	Clinical examination; HV diagnosed present/absent		[86]
White (1989)	UK	Older people living at home; recruited from GP register	96	Clinical examination; HV diagnosed present/absent		[87]
Wilder (1980)	United States	Civilian non-institutionalized population of the US; 42,000 households; continuous national sampling throughout 1969	197422	Interview; self-reported bunions		[16]
a Excluded from meta-analysis because data reported in previous publication
b Excluded from meta-analysis because age group of study population could not be categorized as juvenile (<18yrs), adult (18-65yrs) elderly (>65yrs), or overall (all ages included)
c Data from more than one study population reported within one paper
