# Supplementary material for: Prevalence of hallux valgus in the general population: a systematic review and meta-analysis
Source: J Foot Ankle Res. 2010 Sep 27;3:21. doi: 10.1186/1757-1146-3-21 (PMC2955707; doi:10.1186/1757-1146-3-21)
Supplement: Additional file 3 — Results from quality assessment. [file 1757-1146-3-21-S3.XLS]

## Sheet: Sheet1
Additional file 3 – Results from quality assessment
Study ID	Reference number	1. Hypothesis/aims	2. HV clearly defined	3. Study design reported	4. Sampling frame	5. Inclusion criteria	6. Participation rate reported	7. Participant characteristics	8. Non-responder characteristics	9. Statistical methods	10. Main findings reported	11. Estimates of random variability	12. Participation rate adequate	13. Measurement reliability	14. Measurement validity	15. Subgroups	16. Generalisability: eligible population	17. Generalisability: other populations	Overall quality score
Adams (1991)	[32]																		1.30769
Adams (1999)	[10]																		1.38462
Al-Abdulwahab (2000)	[45]																		1.33333
Black (1987)	[48]																		0.941176
Brodie (1988)	[33]																		0.823529
Cartwright (1986)	[17]																		1.11765
Chaiwanichsiri (2009)	[40]																		1.05882
Cho (2009)	[49]																		1.76471
Clarke (1969a)a	[34]																		1.17647
Clarke (1969b)a	[34]																		1.05882
Cole (1959)	[50]																		0.470588
Conrad (1977)	[51]																		0.733333
Craigmile (1953a)a	[23]																		0.588235
Craigmile (1953b)a	[23]																		0.588235
Craigmile (1953c)a	[23]																		0.470588
Cramer (2008)	[52]																		0.8
Crawford (1995)	[53]																		1.0625
Dawson (2002)	[54]																		0.823529
Denvir (1972)	[55]																		0.588235
Dunn (2004)	[56]																		1.35294
Durman (1957a)a	[30]																		0.733333
Durman (1957b)a	[30]																		0.666667
Ebrahim (1981)	[57]																		0.8
Elton (1986)	[58]																		0.647059
Emslie (1939)	[59]																		0.294118
Enwemeka (1984)	[60]																		1
Evans (1991)	[61]																		1.13333
Frey (1993)	[62]																		0.529412
Fridland (1960)	[24]																		0.571429
Garrow (2004)	[35]																		1.35294
Greenberg (1994)	[63]																		0.647059
Harris (1947)	[65]																		0.933333
Helfand (1963)	[18]																		0.705882
Helfand (1967)	[66]																		0.75
Helfand (1969)	[19]																		1.06667
Helfand (2004)	[20]																		1
Helfand (1996)	[22]																		0.588235
Helfand (1998)	[21]																		0.588235
Horvath (1980)	[67]																		0.411765
Huang (2006)	[68]																		1.33333
Hughes (1990)	[25]																		0.8
Hung (1985)	[69]																		1
Jerosch (1998)	[70]																		1.29412
Jones (1992)	[31]																		0.933333
Keegan (2002)	[44]																		1.23529
Kemp (1984)	[71]																		0.470588
Kilmartin (1991)	[72]																		1
Leveille (1998)	[73]																		1.11765
Maclennan (1966)	[36]																		1.375
Mahrle (1965)	[75]																		0.411765
Marr (1985)	[37]																		0.647059
Marr (1998)	[76]																		0.588235
Mays (2005)	[26]																		1.13333
Menz (2001a)	[11]																		0.941176
Menz (2007)	[42]																		1
Merrill (1967)	[77]																		1.05882
Morris (1978)	[27]																		0.764706
Muehleman (1997)	[28]																		1
Munro (1998)	[78]																		1.11765
Nancarrow (1999)	[38]																		0.882353
Oppel (1984)	[79]																		0.588235
Podrushniak (1980)	[80]																		0.294118
Robbins (1996a)a	[15]																		0.705882
Robbins (1996b)a	[15]																		0.705882
Robinson (1989)	[81]																		0.705882
Roddy (2008)	[9]																		1.29412
Saez Aldana (1999)	[82]																		0.588235
Schank (1977)	[83]																		0.647059
Schnitzer (1974)	[84]																		0.6
Scott (2007)	[43]																		1.4
Shine (1965)	[39]																		1.29412
Sim-Fook (1958)	[29]																		0.647059
Smetisko (1989)	[85]																		0.294118
Spahn (2004)	[86]																		1.23529
White (1989)	[87]																		1.11765
Wilder (1980)	[16]																		1.46154
% Studies scoring "Yes"		77.6316	15.7895	13.1579	39.4737	60.5263	30.2632	47.3684	9.21053	43.4211	96.0526	7.89474	19.7368	6.57895	5.26316	61.8421	1.31579	23.6842
Black shading = “Yes”, Grey shading = “Partial”, White (no shading) = “No”, “Unable to determine” or “Not applicable”
a Papers reporting data from more than one sample population; quality rating was performed separately for each study reported within the paper
